# Supplementary material for: Dissolved Oxygen Decline in Northern Beibu Gulf Summer Bottom Waters: Reserve Management Insights from Microbiome Analysis
Source: Microorganisms. 2025 Aug 20;13(8):1945. doi: 10.3390/microorganisms13081945 (PMC12388384; doi:10.3390/microorganisms13081945)
Supplement: Supplementary file 1 [file microorganisms-13-01945-s001.zip]

Archive with 1 entries (1 files):
- microorganisms-3735877-supplementary.pdf
